# Supplementary material for: Compartmentalization of cerebrospinal fluid inflammation across the spectrum of untreated HIV-1 infection, central nervous system injury and viral suppression
Source: PLoS One. 2021 May 13;16(5):e0250987. doi: 10.1371/journal.pone.0250987 (PMC8118251; doi:10.1371/journal.pone.0250987)
Supplement: S1 Table — This table contains the raw data underlying this report, including the background data and inflammatory biomarker measurements used in analysis. The age-corrected NfL results highlighted in light red are those above the age-corrected upper limit of normal. These data are presented to facilitate review and further analysis by other investigators. (XLSX) [file pone.0250987.s001.xlsx]

## Sheet: S1 Table. Full data set
S1 Table. Data set of study results after removing all primary and secondary identifiers and rounding of age and log10 HIV RNA values. This table provides the deidentified raw data underlying our report, including the measurements used in analysis. The age-corrected NfL results highlighted in light red are those above the age-corrected upper limit of normal.
Background Information																Inflammatory Biomarkers
Subject Group	Subject Number	Age (years)	QNPZ4	Blood CD4 (per mL)	Blood CD8 (per mL)	CD4/CD8 ratio	Plasma HIV-1 RNA (log10 copies/mL)	CSF HIV-1 RNA (log10 copies/mL)	CSF WBC per µL	Albumin ratio	CSF NfL (ng/L)	CSF NfL (log10 ng/L)	Age corrected log CSF NFL (42 years)	Age corrected 42 (UL 757.8) Value		CSF TNF-a (pg/mL)	CSF MMP-9 (pg/mL)	CSF CXCL10 (pg/mL)	CSF sCD14 (pg/mL)	CSF sCD163 (pg/mL)	CSF sVCAM (pg/mL)	CSF CCL2 (pg/mL)	CSF IL-6 (pg/mL)	CSF TIMP-1 (pg/mL)	CSF neopt (nmol/L)	plasma TNF-a (pg/mL)	plasma MMP-9 (pg/mL)	plasma CXCL10 (pg/mL)	plasma sCD14 (pg/mL)	plasma sCD163 (pg/mL)	plasma sVCAM-1 (pg/mL)	plasma CCL2 (pg/mL)	plasma IL-6 (pg/mL)	plasma TIMP-1 (pg/mL)	Blood neopt (nmol/L)
HIV negative
1	1	41	-0.94	725	613	1.18271			1	8.06061	376	2.57519	2.5947	393.279		0.719	29	1051.9	76995.9	34505	22880	1549.3	6.39	31432	4.8502	5.52	14733.1	302.78	1.29859e+06	497811	178850	163.83	1.57	79289	5.1
1	2	52	0.63	993	550	1.80545			0	6.2439	641	2.80686	2.67012	467.866		0.956	28	1145.09	87355	27254	23100	1150.71	3.67	35692.3	4.6007	4.32	12293.5	306.36	1.58709e+06	549814	92690	183.23	2.71	71835.2	3.4
1	3	48	0.89	555	166	3.34337			1	5.91489	775	2.8893	2.8027	634.897		0.571	17	1029.24	63972.3	22968	44630	1060.59	4.4	27805.3	8.1792	6.63	17382.7	1804.39	1.65322e+06	966446	175970	186.42	6.63	84938	13.3
1	4	48	0.109	1040	527	1.97343			2	4.09524	449	2.65225	2.57828	378.691		0.757	13	334.79	67568	19894	28670	1271.18	2.7	23664.7	3.797	117.7	8167.34	307.74	2.11646e+06	1.04731e+06	129790	244.87	2.27	119300	3.4
1	5	48	-0.144	694	211	3.2891			3	3.0566	365	2.56229	2.48138	302.957		2.36	43	800.71	52951.3	20780	25610	1911.18	4.08	20482.5	4.6106
1	6	51	-0.289	1073	583	1.84048			1	4.86957	487	2.68753	2.56681	368.818		0.596	54	845.28	65825.3	26492	26840	1043.33	5.32	41305.3	7.341	7.26	24919.1	1166.15	1.89497e+06	906455	147230	249.91	2.46	88283.7	18.5
1	7	55	1.618	633	343	1.84548			0	4.90909	490	2.6902	2.51224	325.269		1.51	35	971.95	68023	31186	23690	1634.85	6.12	24114.8	4.1764	7.5	19546	283.32	1.38048e+06	669338	117220	286.44	3.9	74359.9	7.4
1	8	23	-0.034	760	434	1.75115			1	6.83333	350	2.54407	2.79286	620.671		0.63	33	658.15	80775	24502	34650	1760.16	5.14	37243.2	6.3063	6.06	75897.7	229.39	1.37706e+06	421011	130320	141.28	3.6	93935.6	6.4
1	9	31	0.177	337	193	1.74611			4	3.26087	320	2.50515	2.65467	451.514		0.545	104	812.76	42129.8	14800	13710	2265.4	9.79	23727.6	4.76	2.86	43714.6	207.35	1.1066e+06	469905	129350	49.1	1.73	48911.4	4.7724
1	10	33	-2.873	795	802	0.991272			1	4.24444	793	2.89927	3.01527	1035.79		0.574	18	601.81	67268.7	10768	21800	3112.88	3.09	30608.8	6.6216	3.33	33737.4	64.45	1.13633e+06	350496	75170	89.5	2.56	85532	5.625
1	11	54	0.061	763	484	1.57645			2	3.78723	363	2.55991	2.40366	253.313		0.681	41	1121.57	42718.9	8840	18200	1277.43	2.04	24994.6	7.6577	3.3	22327.7	233.19	1.34852e+06	933645	135780	107.58	2.88	65068.4	4.8943
1	12	39	0.027	767	541	1.41774			4	2.67442	422	2.62531	2.66995	467.681		0.844	37	1196.08	74438.8	23646	22250	1142.28	2.96	32293.1	8.2432	4.25	119776	396.56	1.40525e+06	964090	143990	163.94	2.75	74565.9	6.575
1	13	27	-0.06	686	290	2.36552			0	4.7561	312	2.49415	2.70043	501.683		1.1	31	621.37	53880.8	19411	13780	1538.77	3.06	21436.3	4.6618	3	19352.9	230.84	1.18561e+06	316181	76610	103.95	1.46	54693.9	3.7
1	14	41	0.299	534	846	0.631206			0	4.28889	339	2.5302	2.54782	353.034		0.495	20	664.95	76797.9	15712	22090	1254.35	1.46	26267.4	4.76	2.94	24386.7	202.01	1.67239e+06	379810	103390	122.21	1.68	57952	3.7
1	15	20	-0.3	730	706	1.03399			1	3.27083	193	2.28556	2.58501	384.6		0.598	32	771.17	44975.8	23899	18110	1025.26	2.35	19491.8	4.2473	6.23	41705.6	239.6	1.28264e+06	482580	134430	182.62	3.8	153327	3.8
1	16	29	-1.86	975	742	1.31402			1	4.34783	264	2.4216	2.59982	397.94		0.5	18	1310.5	78417.9	19582	51480	1021.28	1.55	42237.9	4.9236	6.9	40743.1	809.68	1.71133e+06	1729101	157420	191.78	4.12	145345	4.6
1	17	34	-0.4	1070	561	1.90731			5	8.47727	453	2.6561	2.76225	578.424		0.601	28	1589.99	99471.8	20170	21370	951.02	4.51	39580.2	4.9891	5.34	23865.1	429.76	1.45777e+06	647166	130110	180.74	0.865	62878.6	3.8
1	18	32	-0.6	1002	1134	0.883598			3	3.90909	261	2.41664	2.54524	350.943		0.546	43	719.14	50902.5	17215	17720	920.64	0.998	24969	5.3153	5.3	49399.8	305.77	1.38618e+06	484654	163970	239.9	1.17	58633.1	4.5
1	19	29	-1.1	947	373	2.53887			1	7.30952	247	2.3927	2.56325	365.809		0.695	29	740.71	57314.4	14497	23120	2082.21	2.87	29639.7	9.6847	3.89	38645.1	281.86	995863	675108	147350	129.18	2.34	63686	3.5
1	20	24	-0.4	710	483	1.46998			3	3.33	237	2.37475	2.61001	407.393		2.11	26	985.1	65488.1	30510	41540	1346.9	3.72	29600.8	16.974	5.41	34829.6	160.9	1.16035e+06	452941	148930	98.27	3.8	104589	3
Primary infection
2	21	44	0.82	474	513	0.923977	5.41497	3.32838	6	7.40476	616	2.78958	2.75914	574.303		1.28	38	4821.37	100209	20462	25880	1131.62	3.28	34173.9	8.5135	3.79	17951.1	607.63	1.35551e+06	786055	102490	124.53	2.76	52018.3	12.139
2	22	36	-0.3	361	901	0.400666	4.24055	2.18469	14	4.51163	436	2.63949	2.71869	523.225		1.59	47	3091.72	90240.4	34550	44060	450.49	1.85	32699.8	13.158	7.4	102118	285.72	1.44507e+06	854278	95560	55.83	4.49	80049.1	6.955
2	23	35	-0.3	752	661	1.13767	3.80346	1.59106	7	2.93182	693	2.84073	2.9306	852.319		0.698	71	4460.97	68890.2	14803	10460	2785.1	20.08	34295.6	9.7748	8.44	29466.7	885.13	1.87378e+06	718821	116440	328.02	5.52	84394	18.9
2	24	47	-0.01	317	708	0.44774	4.69984	2.61595	6	6.38636	1195	3.07737	3.01043	1024.31		1.33	117	3330.66	119769	26210	40900	908.39	1.45	33328.4	20.921	8.38	28883.6	1209.27	2.12905e+06	634584	112540	295.88	3.12	114070	21.7
2	25	25	1.33	854	1623	0.526186	3.89037	1.68124	3	4.46939	318	2.50243	2.72346	529.002		0.527	53	1308.86	66589.7	17212	36500	1303.19	2.34	29610.3	5.991	6.65	22267.4	596.12	1.69169e+06	840652	102610	133.01	1.66	88796.3	4.3
2	26	40		576	1764	0.326531	4.46198	1.74819	2	4.95745	475	2.67669	2.70721	509.574		1.02	24	2330.24	69548.4	17502	34230	2179.94	22.89	35606.8	7.6577	6.29	51839	1065.76	2.27932e+06	1012630	104420	122.06	1.47	83983.5	16.875
2	27	23	-0.4	884	9063	0.0975394	5.70557	3.42846	26	6.34783	900	2.95424	3.20497	1603.13		5.26	188	12594.3	235490	46375	58980	1146.59	5.67	37644.2	27.976	18.85	12955.5	3207.57	2.95778e+06	3221488	117630	243.98	3.41	169053	66.667
2	28	33	-0.16	539	1591	0.338781	5.56553	4.29909	53	9.30952	1423	3.1532	3.2685	1855.65		2.59	68	15433.5	204363	48203	67080	2156.2	7.26	75697.6	29.762	8.78	15556.9	756.57	1.92474e+06	1151964	100710	180.49	3.51	117385	15.125
2	29	28	-1.4	854	1705	0.50088	4.23714	1.8451	2	4.78571	207	2.31597	2.50619	320.767		1.89	29	1501.69	89388.9	29998	25790	1547.42	3.76	23249.3	8.1532	8.14	27848.3	312.63	1.17649e+06	448049	89630	162.36	3.48	69569.2	8.5965
2	30	25	0.055	542	1383	0.391902	4.74878	3.10003	9	4.45833	466	2.66839	2.89258	780.864		0.975	73	3207.37	87307.9	20462	28600	1359.55	3.23	31929.7	9.4144	4.71	39155.6	555.68	1.83342e+06	957701	96420	103.72	0.791	75210.2	18
2	31	28	-0.032	586	770	0.761039	4.34639	1.59106	1	7.38636	498	2.69723	2.88979	775.872		0.947	50	1552.02	80875.8	21042	31290	1919.74	9.45	36187.8	9.8649	6.04	24929.2	497.36	1.58515e+06	1051564	93180	141.07	3.09	77407.8	9
2	32	32		456	1626	0.280443	5.21122	3.09726	11	7.52381	442	2.64542	2.77562	596.509		1.51	45	4426.34	86066	20462	39130	745.99	1.76	31007.6	17.5	7.11	27975.2	599.17	2.08805e+06	838606	89900	149.17	3.8	100153	23.5
2	33	46	-0.51	686	N/A		2.86392	1.59106	7	6.54762	519	2.71517	2.65886	455.89		2.72	51	6137.49	85337.1	27023	21160	3213.84	8.81	36278.7	8.0631	7.02	31941	516.96	1.65486e+06	839332	104870	188.83	4	91917	16.4
2	34	27	-0.09	1608	3424	0.469626	4.08511	1.68124	6	4.13158	345	2.53782	2.73477	542.957		0.747	67	2896.93	71384.6	27338	27160	2016.21	2.7	34532.9	3.6145	6.87	18280.3	845.25	2.01498e+06	1092159	122500	250.18	3.91	133818	15.7
2	35	34	-1.4	518	535	0.968224	4.37605	2.54407	22	5.53659	1621	3.20978	3.31036	2043.41		1.03	39	1945.49	113639	16015	18990	1470.73	3.74	33345.2	8.8288	6.44	31263.3	1269.3	1.57051e+06	778786	98810	240.93	2.12	67898.3	4.9
2	36	27	-1.49	584	665	0.878195	4.68644	2.88195	6	5.21277	408	2.61066	2.81649	655.374		0.935	69	3731.53	80495.3	15106	38810	1020.61	2.42	28685.9	9.5045	3.62	47209.9	515.62	1.77174e+06	787612	80200	109.68	1.74	73182	6.1
2	37	47	0.536	382	1498	0.255007	5.05182	2.93095	6	4.66667	694	2.84136	2.77937	601.68		1.94	101	8626.51	116491	38374	52760	1521.06	3.27	32400.7	6.2613	6.61	21913.2	771.33	1.85271e+06	676855	90010	134.26	0.861	77247.3	6.5
2	38	24	-0.96	598	786	0.760814	4.16829	1.87506	1	2.41667	169	2.22789	2.46717	293.201		0.914	9.73	1172.71	42527.7	11714	13920	896.99	1.75	22820.9	4.5309	11.34	32291.2	1694.72	1.60215e+06	953787	140420	161.34	4.16	124978	11.3
2	39	43	0.017	297	996	0.298193	5.6773	4.00826	42	2.07143	402	2.60423	2.59709	395.449		3.6	293	11121.7	118935	20463	20730	1633.84	4.42	31295.2	20.263	9.78	22561.6	1415.8	1.7462e+06	999078	147100	253.9	4.98	76477.8	87.9
2	40	31		150	280	0.535714	6.98227	6.07918	59	30.3	1000	3	3.14424	1393.94		69.29	14	15616.8	857329	204269	578610	10693.3	150.66	154900	76.8	27.54	12291.5	6218.62	2.325e+06	1411907	201260	216.43	4.42	170033	54.6
2	41	29		740	1600	0.4625	5.53908	3.57054	6	10.47	1380	3.13988	3.31516	2066.13		4.04	258	11122.4	217405	48863	54920	1689.84	3.03	29023.8	21.4	11.07	29391.3	1226.97	1.72072e+06	706644	123370	516.37	2.98	149253	18
2	42	49		320	1200	0.266667	6.30103	5.19722	10	9.07692	2830	3.45179	3.35415	2260.21		18.16	77	15575.5	214634	63675	65420	12960.1	39.88	46175	47	20.76	6760.52	3653.11	2.68454e+06	788095	147960	967.93	3.83	175434	24.7
2	43	42		770	1200	0.641667	4.49441	2.72591	4	3.02128	390	2.59106	2.58456	384.203		0.921	27	3349.34	106020	36097	40580	2817.35	3.46	25959	9.7	16.63	19650.9	493.86	1.50437e+06	1220003	169500	399.19	6.76	121174	19.8
2	44	54		510	910	0.56044	3.98195	2.69373	0	6.74359	732	2.86451	2.70228	503.824		1.22	19	1295.45	109857	34296	31440	1903.73	24.29	29944.8	5	9.17	10326.1	493.7	1.89769e+06	751770	79410	185.22	4.05	93721.5	8
Untreated >350
3	45	46	-0.87	428	480	0.891667	3.49831	3.50515	9	10.2632	374	2.57287	2.51296	325.806		3.43	1510	12590.4	88022	31594	47430	2734.84	4.08	33731.8	45.238	10.53	17763.4	3947.25	1.96338e+06	949746	176080	276.43	2.52	80061.8	21.4
3	46	43	-0.5	491	2273	0.216014	4.85673	3.92428	6	5.8	371	2.56937	2.54994	354.761		2.83	136	6091.98	105274	38160	31320	1625.35	8.75	33077	13.333	11.84	7124.31	1200.75	1.66563e+06	1379713	76340	198.38	2.53	105656	20
3	47	41	0.155	677	1469	0.460858	4.30103	2.52763	2	3.48571	314	2.49693	2.51596	328.064		0.754	27	1700.2	51463.2	27073	20730	1164.61	7.05	27366.7	5.6936	5.62	43199.2	623.93	1.60034e+06	1153452	114260	288.86	5.19	113003	15
3	48	42	-0.25	633	1189	0.53238	5.74741	3.25042	9	2	421	2.62428	2.62097	417.806		0.895	118	1966.47	81668.3	37628	34490	4278.97	33.46	30948.5	8.237										9.5
3	49	33	-0.67	379	504	0.751984	2.42975	2.45484	9	5.34091	488	2.68842	2.80839	643.271		1.84	491	5181.79	76893.5	32330	35780	1005.21	3.86	28120.2	6.3584	4.44	29772.5	506.39	1.56145e+06	528797	161090	154.71	1.85	73927.1	8.6
3	50	35	0.591	499	699	0.713877	3.50243	3.68485	12	5.05	395	2.5966	2.69319	493.393		3.8	1230	11072.4	93873.2	37741	34600	1138.74	3.64	24385.6	11.563	5.13	17881.8	316.83	1.56495e+06	593570	91010	127.12	1.89	54014.6	7.2
3	51	42	1.183	402	828	0.485507	3.73957	2.16137	2	5.26471	599	2.77743	2.7801	602.702		2.42	22	3256.91	108254	33399	41880	1931.82	5.17	30533.6	6.6474	5.59	7670.09	727.49	1.36045e+06	608312	152720	212.63	2.19	100618	15.6
3	52	31	0.418	490	997	0.491474	4.97081	3.64345	7	8.48	1349	3.13001	3.27381	1878.49		2.68	220	10229.3	171055	45917	60590	1438.89	11.01	28420.3	8.4104	7.9	40608	308.97	2.79915e+06	1.02492e+06	114510	146.88	1.74	88316.1	20.3
3	53	38	0.014	582	907	0.641676	3.3032	1.72428	2	5.86667	485	2.68574	2.7393	548.654		0.957	101	1517.83	84608.9	18699	36490	1828.88	3.56	44604.2	8.2883	7.9	63925.7	315.2	1.91972e+06	364947	121980	199.4	2.37	80511.2	9.1
3	54	42	0.347	463	1560	0.296795	4.26007	3.14922	0	5.28571	1996	3.30016	3.30574	2021.79		1.05	142	3975.96	104304	21917	45200	1631.4	4.95	32654.8	17.105	6.93	48226.1	1218.87	2.17135e+06	558711	96560	152.43	2.87	99321.3	24.446
3	55	43	-0.15	396	767	0.516297	4.8537	3.23045	4	3.35	694	2.84136	2.82984	675.831		3.06	209	3593.17	75939.3	30241	29130	2118.35	9.31	19491.8	16.053	3.31	14905.2	1160.72	1.5571e+06	831174	165450	261.93	2.18	94874.9	23.118
3	56	36	-2.3	382	706	0.541076	4.43616	1.59106	4	6.53846	415	2.61805	2.70227	503.811		0.843	49	1128.13	119543	27622	42450	1861.64	6.74	31381.3	16.184	8.5	30290	268.02	790353	821988	209230	120.21	2.22	69685.2	18.358
3	57	38		370	1000	0.37	2.76193	1.99123	3	4.65909	540	2.73239	2.79011	616.756		1.51	38	1844.6	95603.9	25000	34400	1633.92	1.9	28811.2	8.4	7.11	22953	865.17	1.77283e+06	766786	134260	140.71	1.05	80248.4	11.4
3	58	31		460	530	0.867925	4.07918	2.51188	5	8.6	350	2.54407	2.68515	484.343		1.17	19	494.99	86579.7	36668	45190	946.13	2.89	24074	4.8	7.19	55060.6	397.81	1.59333e+06	691393	143690	58.91	1.71	63909.1	5.6
3	59	42		480	620	0.774194	4.67956	4.06194	9	3.7	460	2.66276	2.66874	466.382		1.98	96	3768.3	66195.3	18210	18150	1265.75	5.82	21798	7.9	8.58	29244	445.2	1.37039e+06	438148	98660	226.7	3.16	90989	6.5
3	60	51		530	930	0.569892	2.89321	2.98989	7	5.9	510	2.70757	2.58109	381.147		2.74	178	4677.13	256254	68363	117730	2507.69	7.23	50519.2	8.8	11.84	29709.3	662.89	1.25694e+06	1017135	62320	375.22	7.25	130571	8.4
3	61	28		530	1200	0.441667	3.19618	3.73022	13	3.2	140	2.14613	2.33363	215.593		1.57	249	2710.61	64016.9	15709	25110	1547.03	7.06	20553.9	18.4										12.4
3	62	56		540	940	0.574468	4.21906	3.17173	6	6.2	490	2.6902	2.49931	315.724		1.59	622	4498.12	193571	36357	37020	2585.58	4.83	27581.4	29.5	5.46	24553.5	678.51	1.17043e+06	784794	201140	146.44	2.26	84443	4.7
3	63	66		680	560	1.21429	3.94968	3.60163	16	6.45	800	2.90309	2.58022	380.385		4.07	238	5883.42	263383	62822	76610	2014.77	3.72	40231.7	23.3	8.88	35681.3	363.71	1.20984e+06	826928	151110	167.82	6.23	75217.8	8.2
3	64	43		760	910	0.835165	4.30257	3.42684	14	4.87755	490	2.6902	2.67065	468.432		2.51	1250	6416.09	171911	33080	37830	3004.89	2.92	13284.9	16.3	7.6	20534.9	897	1.40194e+06	626113	127270	209.99	1.57	82778.7	9.3
Untreated, CD4+ 200-349
4	65	32	0.796	307	1755	0.174929	4.35411	3.96237	12	4.94286	825	2.91645	3.05181	1126.72		3.3	298	13561.7	113150	36850	37740	4487.81	4.31	30978	8.7861	6.99	12009.9	1569.56	2.00301e+06	1322236	163690	192.21	1.59	29782.2	24.4
4	66	35	-0.68	343	797	0.430364	3.31387	1.92428	4	4.225	573	2.75815	2.85055	708.844		3.7	107	1779.85	93049.4	49857	39810	2000.41	3.09	29600.8	21.184	6.34	22094.7	423.07	1.05597e+06	1508543	135500	174.24	2.43	77280.6	9.1
4	67	43	-0.64	228	856	0.266355	4.79865	4.23553	73	7.59375	690	2.83885	2.82781	672.683		12.7	1200	14809.7	260506	75894	168110	2535.59	7.38	65156.8	24.896										13.6
4	68	35	1.088	325	767	0.423729	3.96942	3.1038	3	3.42105	335	2.52504	2.61276	409.976		1.86	52	2821.4	77792.4	33354	15570	1726.6	3.17	29361.6	16.579	3.31	28151.4	418.72	1.61622e+06	500124	133030	139.77	1.01	88049.9	10.8
4	69	47	-0.46	329	749	0.439252	3.84011	2.06819	0	7.02381	499	2.6981	2.63774	434.252		2.39	130	5150.59	100282	31184	20810	2923.33	4.22	32402.2	30.952	3.59	8897.83	1032.89	1.1696e+06	874532	145010	169.04	0.07	79183.2	17
4	70	50	-0.42	236	889	0.265467	4.74429	4.72509	12	3.51351	356	2.55145	2.43872	274.615		5.42	1110	11050	151576	32844	31510	1564.37	6.02	40250.4	47.024	10.73	14915.1	1882.2	2.8865e+06	2039662	129730	193.85	5.93	199078	42.2
4	71	48	-1.05	209	1042	0.200576	4.84819	4.46982	12	7.61538	799	2.90255	2.82085	661.995		6.91	1710	14898.2	218154	57797	163180	1607.3	13.44	47218.4	41.489	8.26	9019.12	1934.47	2.65512e+06	1302590	136370	256.8	6.47	141771	25
4	72	35	0.668	304	791	0.384324	4.19866	3.74429	6	6.90476	587	2.76864	2.86557	733.785		2.07	86	4657.38	67305.8	24782	27620	2219.31	2.75	28120.2	6.8208	8.45	35844.7	1018.77	1.94552e+06	664211	121980	443.64	9.74	68049.4	14.7
4	73	52	-1.84	242	676	0.357988	4.32428	3.38382	5	4.11429	561	2.74896	2.61524	412.323		3.21	1380	9755.26	95695.6	30185	46330	1148.47	2.88	33731.1	13.75	7.68	19010.3	1169.83	1.90612e+06	1171794	125050	161.67	3.85	158006	9.8
4	74	55	0.361	220	401	0.548628	4.28556	4.35025	24	9.5	611	2.78604	2.60712	404.689		9.83	2460	14621.2	205379	79698	86470	2299.86	7.47	54911.1	37.766	8.46	60019	658.97	1.89153e+06	1.03787e+06	169750	416.53	3.1	114459	8.4
4	75	63	0.315	237	765	0.309804	4.93681	3.11926	5	7.11628	511	2.70842	2.42692	267.252		1.04	40	3901.91	110785	22207	35790	2129.85	3.47	36851.4	21.579	6.41	21018.9	1538.59	1.94893e+06	882701	146750	334.97	2.92	76422.6	18.1
4	76	50	0.103	297	648	0.458333	5.17352	3.59106	6	5.20513	670	2.82607	2.72078	525.753		5.91	826	10339	134771	50742	40570	1716.57	3.19	33774.6	10.208	11.68	41777.7	1519.36	2.14342e+06	1480298	64530	330.82	2.59	118417	24.9
4	77	40		210	2200	0.0954545	5.74586	5.33846	16	4.2439	430	2.63347	2.66688	464.388		5.01	1140	11342.7	299859	33205	130020	1844.09	3.86	23801.2	20.9	18.27	24718.5	1812.19	2.00752e+06	2336414	162030	212.24	1.68	136616	23.6
4	78	38		210	480	0.4375	4.91125	4.54107	8	2.9	290	2.4624	2.51023	323.766		2.77	2810	13334.3			22960	2267.65	8.47	12710.1	21.3	11.06	27303.9	2437.55	1.31908e+06	1552458	157360	311.75	1.91	102345	9.2
4	79	34		210	1900	0.110526	6.25527	5.01703	2	6.81818	2940	3.46835	3.56937	3709.94		1.67	198	11517.5	355625	63003	75090	2130.74	7.99	29239.5	39.4	24.08	13777.4	3337.32	3.39948e+06	1022729	158640	417.52	6.67	180304	45.1
4	80	57		230	65	3.53846	5.31596	3.48728	1	7.53488	850	2.92942	2.72221	527.491		1.17	38	2524.36	299900	59401	59120	2656.75	16.47	23899.6	18.5	17.18	22248.4	1718.32	2.25977e+06	1930574	175150	308.32	1.85	107868	23.6
4	81	56		240	1000	0.24	5.59828	4.6367	0	3.1	520	2.716	2.52813	337.385		2.04	128	3550.57	133362	33079	33150	1801.66	1.76	20281.3	30.6	21.91	13685.9	4012.93	1.74033e+06	2671690	95930	235.29	2.19	150507	22.8
4	82	43		240	1000	0.24	5.30459	4.78276	14	9.02326	660	2.81954	2.81218	648.911		2.96	1800	13395.4	125933	95204	68680	1666.17	3.84	34382.3	22.9	15.44	15370.3	1405.28	1.58724e+06	1782190	172200	178.96	2.89	74490.2	22.7
4	83	33		250	1100	0.227273	2.62531	3.86451	22	4.325	250	2.39794	2.52446	334.546		7	4120	12423.3	135539	27106	61880	1297.77	3.17	19922	38.3	19.22	28271.2	3505.82	1.59403e+06	738405	207250	179.29	1.09	82391.9	18.1
4	84	57		320	1700	0.188235	5.0013	4.2833	5	5	430	2.63347	2.4331	271.083		1.62	321	1804.09	106924	31839	37230	2019.9	3.87	21348	17.9	14.16	20346.2	1830.64	1.59003e+06	684504	167110	372.99	1.83	114614	22.5
Untreated, CD4 50-199
5	85	54	0.96	83	929	0.0893434	5.07918	3.1959	0	9.42857	737	2.86747	2.71207	515.316		0.954	48	2740.86	118691	42614	41560	2251.88	6.1	44611.6	9.5665	9.22	28470.2	1184.75	1.72174e+06	789681	134000	319.11	37.28	103675	19.2
5	86	32	-0.51	146	749	0.194927	4.70883	3.80127	9	12.275	822	2.91487	3.04529	1109.91		3.31	26	2503.03	116621	45225	22960	4812.02	7.31	37837.9	5.7803	12.64	6428.86	888.91	1.50407e+06	1057864	178760	225.78	1.35	74508	26.8
5	87	43	-0.4	80	518	0.15444	5.22434	3.83879	5	4	1347	3.12937	3.11993	1318.04		2.56	117	5550.27	172008	46370	41220	3701.37	6.88	34382.3	48.404	10.72	7600.52	4909.14	2.63638e+06	1335368	218250	640.86	15.43	171083	31.5
5	88	39	-0.13	123	469	0.26226	4.50243	3.91698	13	6.79487	620	2.79239	2.82922	674.876		7.86	733	13258.4	228029	49274	73800	1976.53	6.63	41521.8	36.17	13.49	22019.5	3359.26	2.73599e+06	2181264	192190	493.86	3.87	111403	20.1
5	89	41	0.193	179	335	0.534328	2.35025	1.59106	2	3.02941	602	2.7796	2.79168	618.979		2.39	197	5999.82	71142.5	25890	37050	956.17	7.6	28397.2	8.1792	6.05	16670.2	1040.1	2.19696e+06	704752	105620	172.8	1.47	86422.1	4.9
5	90	37	0.196	186	396	0.469697	4.48287	4.54777	6	7.73171	564	2.75128	2.81569	654.167		2.02	343	5346.23	144196	31248	56350	1293.08	18.01	45018.8	47.619	8.3	37765.4	1268.87	1.74195e+06	1509715	145300	178.15	2.5	124502	23.1
5	91	34	-0.2	94	1053	0.0892688	4.79438	1.79934	2	1.8232	587	2.76864	2.88062	759.664		1.17	25	2576.19	79770.8	26880	18580	2914.71	9.4	21436.3	16.447	7.27	17783.7	992.62	1.65487e+06	1763677	151860	303.87	3.04	97928.2	30.3
5	92	51	-3.3	125	603	0.207297	4.80889	3.82217	0	8.51351	1412	3.14983	3.02871	1068.34		2.38	56	2002.29	173947	76919	109190	1614.61	2.81	45853.1	16.184	12.18	18544.1	687.13	2.43906e+06	1070761	174030	345.27	4.58	177586	21.2
5	93	43	-2.1	93	497	0.187123	4.71433	3.71767	4	5.46154	599	2.77743	2.76958	588.281		2.51	72	5462.89	100713	47175	73420	4328.45	7.02	30674	15.921
5	94	44	-0.9	105	1229	0.0854353	5.14301	3.54654	6	2.81579	261	2.41664	2.39323	247.301		3.8	145	5259.87	57663.1	26199	23440	1650.15	2.62	24114.8	23.684	12.71	11903.6	1082.62	2.11089e+06	1193657	144510	303.31	2	108450	16.8
5	95	47	-0.5	139	764	0.181937	4.9722	4.08279	3	2.47368	431	2.63448	2.56724	369.184		3.54	241	8070.49	91187.4	27006	36880	789.47	3.62	21309.8	18.947	6.81	17889	1473.26	1.7271e+06	782452	100170	160.05	1.13	76641.6	24.5
5	96	55	-3.59	136	1053	0.129155	4.44315	4.96439	23	6.35294	10110	4.00475	3.83404	6824.09		3.41	1180	14352	702641	178301	499410	11304.6	80.25	103538	99.315	6.03	8968.6	5126.1	1.86197e+06	749237	168980	268.94	2.18	127942	32.5
5	97	24		70	830	0.0843373	5.0214	4.21205	9	5.80952	310	2.49136	2.72722	533.607		4.2	1900	13470.4	129922	25012	42920	1771.29	2.13	25739	28.8	0.975	12427.8	6931.43	1.3274e+06	835828	153700	298.38	1.03	78203	17
5	98	47		100	760	0.131579	5.09481	3.85181	2	6.12195	550	2.74036	2.67725	475.613		1.12	30	1200.53	133270	39692	43190	3244.12	6.32	25284.4	5.9	2.38	15374.8	1329.26	1.76823e+06	1194654	158090	192.97	2.41	78184.4	12.3
5	99	62		110	840	0.130952	5.87506	3.48001	0	7.78261	2980	3.47422	3.20026	1585.85		1.75	71	3273.48	286676	102812	71920	4047.38	23.38	36948.1	44.9	18.19	9021.87	4603.94	2.75415e+06	1653596	150160	634.35	6.52	212435	78.4
5	100	30		110	710	0.15493	4.4439	4.16752	9	3.52941	320	2.50515	2.65991	456.996		2.16	1380	10431.7	169766	39858	60710	1878.04	5.81	26000.6	23.9	14.32	7165.53	2060.88	1.44286e+06	1127469	127480	237.04	2.88	116032	44.9
5	101	56		120	930	0.129032	5.41937	4.43024	1	4.41176	3370	3.52763	3.33734	2174.39		0.713	95	9183.95	253632	73497	87810	5108.67	21.86	32513.8	84.1	16.56	7578.39	6061.7	2.60603e+06	973391	197600	489.43	4.04	176508	52.9
5	102	68		140	420	0.333333	4.03342	1.59106	0	4.94737	930	2.96848	2.62123	418.056		2.87	159	1408.02	161321	213532	48810	2930.15	6.26	55904	7.4	10.47	40560	1733.08	1.35012e+06	780893	163010	321.82	3.07	113608	23
5	103	56		170	900	0.188889	5.8365	4.60387	2	5.3	480	2.68124	2.48771	307.407		1.32	130	5292.44	147694	33101	50140	1447.72	4.17	17095.8	9.5	11.5	26649.8	2224.35	2.02096e+06	795569	193470	324.85	1.87	95886.7	9.7
5	104	39		170	1000	0.17	5.69548	5.3862	35	5.2	750	2.87506	2.91936	830.546		3.33	2110	13703.1	301654	64673	66070	2744.91	6.78	18376.1	21.1	12.97	13325.7	2042.27	1.62776e+06	1452940	125750	434.06	2.59	133209	11.6
Untreated, CD4 <50
6	105	38	0.256	48	576	0.0833333	5.95713	2.43616	0	6.47619	790	2.89763	2.9533	898.055		3.05	19	4514.31	65602.6	35845	93060	2374.18	5.9	38976	20.729	1.51	9663.51	889.63	2.49809e+06	1.03843e+06	150350	443.77	3.97	121006	43.2
6	106	52	-2.52	10	328	0.0304878	5.47712	2.25768	0	3.46154	9683	3.98601	3.85871	7222.94		0.947	33	2089.69	99134.7	39900	80430	2996.56	4.75	25649.5	20.729	49.04	7517.53	3515.08	2.43895e+06	2248180	165220	512.39	20.97	161333	24.2
6	107	39	-3.89	4	573	0.0069808	5.39554	3.9102	0	3.71053	10800	4.03342	4.07423	11864		3.79	143	8951.7	172684	70040	52550	7543.77	8.16	36278.7	22.813	10.27	15044	2112.47	2.72358e+06	934417	214250	566.15	7.35	98379.9	27.1
6	108	28	-1.19	9	110	0.0818182	5.19312	3.06446	1	14.7059	30260	4.48087	4.66756	46511.2		2.11	48	6494.34	119684	70500	152480	4777.77	9.96	40998.4	16.563	6.63	10991.7	1163.95	2.3136e+06	1058945	148370	284.96	5.94	156837	28.6
6	109	39	-1.42	7	89	0.0786517	6.03181	4.78032	3	6.06452	2250	3.35218	3.39537	2485.25		3.94	606	14889.3	109694	54603	55960	12263.2	22.78	29600.8	91.096	13.84	14923	3171.77	4.39054e+06	960367	159540	417.05	3.04	170081	68
6	110	38	0.313	45	1184	0.0380068	4.4183	1.92942	0	4.21053	690	2.83885	2.89497	785.183		1.29	81	2562.59	155768	43678	46900	1766.32	11.01	33104.4	9.3353	12.82	9731.81	2269.28	2.54056e+06	1438713	138510	611.31	7.33	131699	44.9
6	111	56	-0.1	7	201	0.0348259	6.45637	3.07555	0	4.30952	878	2.94349	2.7577	572.398		1.57	63	1418.21	140189	48076	91270	3371.18	3.17	34078.3	19.792	7.51	15140.7	1035	2.91607e+06	1474088	171820	299.5	4.02	137719	19.3
6	112	52	-2.58	41	270	0.151852	4.3962	3.5955	0	4.24242	4089	3.61162	3.48072	3024.94		2.28	88	5126.02	72387	36250	21530	2301.3	9.85	53178.9	8.8728	10.57	20250.7	758.32	3.21504e+06	840148	129890	184.97	2.72	241392	19.1
6	113	40	-6.9	27	416	0.0649038	3.91434	2.0569	0	3.40909	1472	3.16791	3.19768	1576.44		1.41	15	2748.03	82184.9	36543	51330	3300.49	4.09	28967	5.1445	3.87	12395.1	1175.31	2.35773e+06	717534	110970	239.69	1.19	92031.5	8
6	114	51	-2.12	25	1131	0.0221043	3.75128	1.59106	1	4.44118	658	2.81823	2.69829	499.217		1.44	34	1579.91	135125	59776	41700	3761.85	2.16	36294.3	14.688	7.43	14184.5	2177.89	2.18895e+06	2771157	266680	258.71	1.13	274743	9.3
6	115	36	-1.34	36	667	0.053973	4.88424	3.07846	0	4.74286	410	2.61278	2.69593	496.507											17.237	8.73	9145.23	2488.13	2.70109e+06	2168933	151550	534.4	3.63	111403	23.8
6	116	31		0	330	0	5.87506	4.02531	1	3.81579	3730	3.57171	3.7232	5286.89		1.33	26	824.42	124094	37415	28100	1308.52	13.95	28470.5	17.6	7.96	3485.6	2233.78	2.50887e+06	821382	150550	458.77	3.64	120808	24.2
6	117	37		0	100	0	5.72428	2.69285	1	5	1110	3.04532	3.11653	1307.78		1.5	55	3215.5	87092.6	39482	29290	1995.06	5.76	22346.2	37	13.35	12066.4	9857.78	2.97533e+06	871701	196830	1003.69	10.34	185162	56.4
6	118	49		10	690	0.0144928	5.65541	1.87506	3	3.23077	4770	3.67852	3.58553	3850.59		0.919	30	2620.82	123916	43470	48260	1682.18	3.84	33998.9	10.2	20.08	14118.3	3883.88	2.3235e+06	1630914	223110	162.2	4.5	127577	10
6	119	49		20	1300	0.0153846	4.53548	3.26316	0	4.94872	690	2.83885	2.75013	562.513		0.882	17	1941.87	113430	30472	17070	1984.63	3.15	26479.4	8.5	3.64	36965	1192.21	1.60401e+06	952931	37500	342.05	1.81	83818.6	11.5
6	120	45		20	600	0.0333333	5.39942	3.06781	0	6	830	2.91908	2.87734	753.945		1.6	82	4364.93	183137	88433	75460	6732.41	13.45	42723.9	18	23.42	25034.4	8176.33	2.6804e+06	1232087	224460	810.6	7.76	218406	55.2
6	121	49		20	380	0.0526316	4.01237	3.81948	0	5.5	6920	3.84011	3.74043	5500.79		4.58	110	10910.6	202456	54751	72970	9426.45	7.2	38694.1	36.8										49.4
6	122	33		30	630	0.047619	5.35761	3.10619		4.02564	330	2.51851	2.63901	435.52		0.698	36	1513.48	69081	28824	21270	1269.13	1.55	17801.8	73	8.59	10721.9	4109.41	1.45682e+06	816870	116450	397.15	3.02	93960.9	20.1
6	123	49		40	380	0.105263	5.87506	3.75435	0	3.17647	2580	3.41162	3.31881	2083.6		1.59	21	2393.06	158971	67385	44210	4079.3	8.95	26184.3	34.7	30.46	22822.3	5931.06	2.67285e+06	2894013	138940	450.48	4.39	232494	77
6	124	47		40	820	0.0487805	5.37661	3.76567	0	5	2960	3.47129	3.41097	2576.14		1.38	21	3576.96	109848	40422	20270	1996.17	3.1	20578.3	8.7	9.5	9148.71	6729.14	1.62097e+06	1211177	155630	342	1.88	115927	33
HAD
7	125	43	-1.2	35	274	0.127737	5.17319	2.17898	0	4.51282	995	2.99782	2.98351	962.751											23.854	11.4	10333.8	2472.22	2.60292e+06	1013878	195680	192.24	2.17	79590.7	24
7	126	47	-2.42	16	650	0.0246154	4.82809	1.91381	0	11.2222	1588	3.20085	3.13369	1360.47		1.52	45	3220.76	143054	53313	30010	6248.27	6.7	45158.8	22.083	23.7	4367.17	4878.06	3.72849e+06	2343229	151730	785.53	2.47	354678	120
7	127	56	-1.44	127	1464	0.0867486	5.48996	3.08279	0	8.54762	1289	3.11025	2.92527	841.927		2.73	78	5664.56	106977	41630	31050	1589.17	9.35	27066.9	16.146	8.69	9302.75	867.44	2.57907e+06	834479	134440	266	4.69	116775	26.7
7	128	59		225	862	0.261021	5.91593	5.52375	9	5.17857	40680	4.60938	4.38084	24034.9		8.96	77	14921.3	843810	213532	368640	12716.7	236.6	89818.4	87.662	14.66	7633.25	2516.27	2.19003e+06	738175	158820	258	4.94	186837	53.689
7	129	32	-5.94	17	976	0.017418	5.66229	4.84112	19	5.84375	85260	4.93075	5.05878	114494		4.15	132	14248.3	555284	213532	334130	12743.3	81.56	84636.4	45.213	10.01	18134.1	1176.8	2.41399e+06	839125	189690	249.49	6.35	121566	37
7	130	38	-4.5	160	901	0.17758	4.78198	4.34007	27	12.75	20970	4.3216	4.37029	23457.8		13.63	5660	13602	838754	213532	454710	2928.54	7.93	40998.4	83.562	9.67	10281.2	236.19	1.93098e+06	1103024	154580	153.37	0.947	78089.3	33.5
7	131	39					3.95698	2.58995	2	13.8064	7020	3.84634	3.8912	7783.9		5.48	42	5279.96	937232	169435	275060	10564.3	226.31	47297	47	9.64	8938.57	1812.55	2.09001e+06	1030720	169920	635.39	3.81	228157	49
7	132	57		138	992	0.139113	4.94792	4.32015	13	31.0526	36910	4.56714	4.36827	23348.8		35.97	4150	14101.1	747174	41810	534960	2535.07	45.65	143846	121	13.61	25150.7	1639.38	2.00876e+06	769744	148950	276.19	6.01	144472	23.5
7	133	38		35	307	0.114007	5.78319	5.0086	2		8860	3.94743	4.00233	10053.8		3.09	100	11043.6	533247	125913	375890	8063.23	48.92	51852.7	29.7	22.98	10916.8	3719.56	2.50557e+06	753466	211360	555.28	1.55	142972	38.5
7	134	48		55	235	0.234043	4.47586	5.02511	9	9.76316	5540	3.74351	3.66672	4642.2											85.8	10.49	10256.4	2622.33	3.80093e+06	790127	217970	794.69	1.15	173773	19.5
7	135	36		230	526	0.437262	5.40993	5.40483	20	10.775	26450	4.42243	4.49865	31525		16.63	2840	15667.5	261430	114106	209650	8902.42	52.75	43156.6	74	13.44	27901	2528.61	2.20194e+06	2107493	208120	305.77	1.89	85630.4	21.7
7	136	42		49	371	0.132075	5.72744	4.94596	2	6.82051	50000	4.69897	4.69425	49459.5		15.59	426	14269.8	343374	189798	186930	10703.1	176.5	76061.8	50	9.48	8321.32	7381.4	2.4795e+06	997365	114410	505.66	3.2	136483	24
Treated suppressed
8	137	50	1.113	548	515	1.06408	1.59106	1.59106	5	10.0263	716	2.85491	2.75178	564.645		1.96	70	1892.71	106947	39670	30880	1467.61	3.61	30651.5	17.237	3.56	11292.1	201.15	1.57263e+06	458518	165020	162.18	0.07	58096.4	4.9
8	138	55	0.894	539	606	0.889439	1.59106	1.59106	0	3.63636	549	2.73957	2.56968	371.265		0.879	49	1179.32	83025.7	31140	29380	2724.11	4.69	25606	9.955	6.45	12765.1	353.15	1.54192e+06	534678	120020	195.49	3.93	77471.6	5.6
8	139	40	0.592	283	553	0.511754	1.59106	1.59106	0	5.48936	738	2.86806	2.89173	779.348		1.71	36	1543.5	64716.8	22367	19150	1075.09	3.02	24114.8	14.474	2.43	29174.2	233.95	2.84804e+06	461658	119840	176.9	5.75	59128.5	9.9
8	140	49	1.56	528	931	0.567132	1.59106	1.59106	2	3.7	688	2.83759	2.74672	558.105		1.01	70	1523.78	116165	36764	50270	880.04	2.93	25029.7	8.526	6.44	18432.2	288.28	2.6798e+06	355767	148910	835.49	4.3	166852	22.5
8	141	37	0.042	98	678	0.144543	1.59106	1.59106	0	5.21212	546	2.73719	2.80309	635.461		1.29	81	2562.59	155768	43678	46900	1766.32	11.01	33104.4	79.452										78.5
8	142	38	1.312	805	757	1.06341	1.59106	1.59106	4	6.61538	330	2.51851	2.5727	373.855		1.1	42	1254.99	61389.3	24971	24190	1356.54	2.38	27084.5	8.5586	4.28	15188.5	85.74	1.61414e+06	1016866	108080	136.7	1.69	67731.1	4.9
8	143	44	0.367	701	1094	0.640768	1.59106	1.59106	8	2.8913	603	2.78032	2.7527	565.852		2.43	51	3186.55	87011.6	29241	39820	1803.78	3.37	31025.5	5.0289	6.32	17320.2	272.29	2.10683e+06	455986	121220	140.89	5.18	47928.7	5
8	144	37	-0.01	283	840	0.336905	1.59106	1.59106	1	4.51064	271	2.43297	2.49612	313.412		1.16	23	1083.21	73136.7	18740	23680	1251.54	4.36	24119.5	12.5	4.54	21364.9	502.48	1.61193e+06	493554	154450	201.92	1.88	85348	4.9
8	145	61	0.886	172	621	0.276973	1.59106	1.59106	0	4.88636	817	2.91222	2.65562	452.505		2.34	32	1391.92	57896.2	24692	18410	2046.28	5.03	24956.3	4.2762	12.6	13615.1	688.75	2.15312e+06	566916	162360	290.63	2.02	75541.7	13.1
8	146	38	0.779	872	1704	0.511737	1.59106	1.59106	1	4.95	704	2.84757	2.89451	784.358		1.09	24	1084.14	92672.7	27474	27020	1459.11	3.06	29475.6	4.7155	2.85	16929	250.14	1.54928e+06	356423	117550	190.96	0.49	63932.6	3.7
8	147	47	-0.28	235	748	0.314171	1.59106	1.59106	1	5.55102	650	2.81291	2.74743	559.018		0.926	35	928.65	85653.2	24410	42590	1283.84	3.73	28886.7	5.045	3.46	5525.59	397.58	1.66547e+06	651043	137780	208.13	1.15	89766.5	4.3
8	148	43		710	860	0.825581	1.59106	1.59106	0	3.45238	230	2.36173	2.34894	223.328												12.97	91718	422.67	1.45703e+06	590923	189840	645.91	1.16	194274
8	149	43		390	1400	0.278571	1.59106	1.59106	0	6.475	620	2.79239	2.77314	593.116		1.7	25	1452.49	88378.9	37332	62240	2404.01	1.65	27080.9	7.4	15.14	33908.2	524.91	2.17305e+06	744630	207360	271.88	2.07	97030.4	18.9
8	150	36		610	1100	0.554545	1.59106	1.59106	0	4.57895	210	2.32222	2.39793	249.993		0.961	28	1204.92	54287.2	21975	15900	1115.49	6.02	21255.1	8.4	5.43	14849.9	435.72	1.59504e+06	479410	109560	186.71	3.27	121097	9.3
8	151	38		940	1300	0.723077	1.59106	1.59106	0	10.6512	530	2.72428	2.78207	605.439		1.11	22	1136.06	118620	34421	45610	1842.32	9.52	30913.9	6.5	8.9	27727.5	544.05	1.45616e+06	818489	107290	282.71	4.33	104252	5.6
8	152	46		820	620	1.32258	1.59106	1.59106	1	6.4	810	2.90849	2.85281	712.54		0.905	24	748.58	72876	26034	19500	1443.55	5.64	20479.2	4.7	7.6	21009.6	551.79	1.62192e+06	559272	150770	130.52	2.26	73737.9	9.9
8	153	66		650	830	0.783133	1.59106	1.59106	2	4.63636	620	2.79239	2.47514	298.632		1.31	103	1779.61	129558	46673	71400	1206.38	4.36	32154.3	7.5	9.21	32812.3	284.73	1.8055e+06	463056	69020	404.1	5.11	121763	12.8
8	154	40		320	540	0.592593	1.59106	1.59106	4	5.08696	430	2.63347	2.66001	457.094		1.42	25	1236.53	51844.3	23396	26960	1202.42	6.41	22021.6	3.8	5.86	29328.4	385.99	1.48197e+06	497017	108200	206.86	1.3	70415.7	8.5
8	155	65		770	660	1.16667	1.59106	1.59106	0	5.28261	710	2.85126	2.53999	346.727		1.48	30	1088.33	136512	41624	115900	2874.19	2.91	40998.4	11.3	6.26	31737.2	435.21	1.83729e+06	691629	85950	141.07	3.63	80788.6	110.3
ELITES
9	156	43	-2.03	587	277	2.11913	1.59106	1.59106	0	4.56098	980	2.99123	2.98413	964.111		1.29	44	1105.3	124515	44594	39000	1764.4	5.27	28840.8	4.6356	5.56	26609.7	2488.39	2.12913e+06	2907718	166040	195.37	1.15	177388	9.8
9	157	41	-1.08	740	679	1.08984	1.59106	1.59106	2	4.02222	587	2.76864	2.78603	610.987		1.27	52	2309.47	78230.1	21562	33110	1378.71	3.49	26439.1	9.0991	12.1	31931.8	3185.76	2.13141e+06	1563205	207450	264.07	2.12	133116	16.6
9	158	51	-1.13	1010	518	1.94981	1.59106	1.59106	2	4.21053	546	2.73719	2.61395	411.1		1.44	35	953.15	139251	47199	26740	1589.27	3.82	26468.8	6.1272	6.1	50453.7	1067.98	2.03744e+06	2054781	115310	182.78	1.68	134196	9.4
9	159	37	-0.06	719	1330	0.540602	1.59106	1.59106	4	3.88095	372	2.57054	2.63417	430.697		1.1	61	1821.14	98243	18107	24210	1104.05	1.74	34549.4	8.6036	5.99	38454.8	942.46	1.84358e+06	1363726	178610	545.8	4.92	121905	5.96
9	160	52	-1.08	998	724	1.37845	1.59106	1.59106	2	4.69565	766	2.88423	2.75154	564.344		0.922	31	745.73	67749.2	15108	19600	1488.5	4.42	27431.4	8.9189										7.91
9	161	56	-0.28	1122	736	1.52446	1.59106	1.59106	2	3.5	561	2.74896	2.56187	364.641		2.45	28	1534.87	83731.5	21868	18210	1064.61	3.54	23249.3	5.9459	4.23	62454.3	323.75	1.47254e+06	599520	108950	177.02	2.88	84719.7	4.4
9	162	47	-1.63	725	362	2.00276	1.59106	1.59106	2	8.27273	530	2.72428	2.655	451.853		2.05	143	2229.01	68154.1	25680	25450	2648.44	4.62	31718.9	9.2793	10.19	49757.1	628.08	2.02034e+06	585597	89010	344.96	4.6	98226	6.1
9	163	57	-0.28	1090	859	1.26892	1.59106	1.59106	3	6.41304	707	2.84942	2.64218	438.711		0.38	28	1934.7	136331	29022	65950	3015.65	5.82	40317.6	4.5408	7.73	55018	313.41	1.35379e+06	573315	161930	185.99	5.36	97983.1	5
*Highlighted values are above the normal range for age.

## Sheet: Code Library
Group Code	GROUP DEFINITION
1	HIV negative
2	Primary infection
3	Untreated >350
4	Untreated, CD4+ 200-349
5	Untreated, CD4 50-199
6	Untreated, CD4 <50
7	HAD
8	Treated suppressed
9	ELITES
